# Supplementary material for: Comparison of two active warming techniques on body temperature in healthy, anesthetized dogs premedicated with acepromazine or dexmedetomidine: A pilot study
Source: PLoS One. 2025 Jan 30;20(1):e0317997. doi: 10.1371/journal.pone.0317997 (PMC11781748; doi:10.1371/journal.pone.0317997)
Supplement: S1 File — (XLSX) [file pone.0317997.s001.xlsx]

## Sheet: Rectal temperature
RECTAL
Acepromazine	None	Baseline	3 min	Change	6 min	Change	9 min	Change	12 min	Change	15 min	Change	18 min	Change	21 min	Change	24 min	Change	27 min	Change	30 min	Change	33 min	Change	36 min	Change	39 min	Change	42 min	Change	45 min	Change	48 min	Change	51 min	Change	54 min	Change	57 min	Change	60 min	Change	63 min	Change	66 min	Change	69 min	Change	72 min
80323	Dog 1	37.8	37.7	-0.1	37.3	-0.5	37.4	-0.4	37.3	-0.5	36.9	-0.9	36.9	-0.9	36.8	-1	36.8	-1	36.7	-1.1	36.7	-1.1	36.6	-1.2	36.5	-1.3	36.4	-1.4	36.4	-1.4	36.4	-1.4	36.3	-1.5	36.2	-1.6	36.2	-1.6	36.1	-1.7	36	-1.8	36	-1.8	35.9	-1.9	35.9	-1.9	35.8
81823	Dog 2	38.3	38.4	0.1	38.3	0	38.3	0	38.2	-0.1	38	-0.3	37.9	-0.4	37.8	-0.5	37.7	-0.6	37.7	-0.6	37.6	-0.7	37.5	-0.8	37.4	-0.9	37.4	-0.9	37.3	-1	37.2	-1.1	37.2	-1.1	37.1	-1.2	37.1	-1.2	37	-1.3	36.9	-1.4	36.9	-1.4	36.8	-1.5	36.8	-1.5	36.7
81823	Dog 3	38.6	38.5	-0.1	38.4	-0.2	38.3	-0.3	37.9	-0.7	37.7	-0.9	37.6	-1	37.5	-1.1	37.4	-1.2	37.3	-1.3	37.3	-1.3	37.2	-1.4	37.1	-1.5	37.1	-1.5	37	-1.6	36.9	-1.7	36.9	-1.7	36.9	-1.7	36.8	-1.8	36.8	-1.8	36.7	-1.9	36.7	-1.9	36.7	-1.9	36.7	-1.9	36.6
	average	38.2333	38.2	-0.0333333	38	-0.233333	38	-0.233333	37.8	-0.433333	37.5333	-0.7	37.4667	-0.766667	37.3667	-0.866667	37.3	-0.933333	37.2333	-1	37.2	-1.03333	37.1	-1.13333	37	-1.23333	36.9667	-1.26667	36.9	-1.33333	36.8333	-1.4	36.8	-1.43333	36.7333	-1.5	36.7	-1.53333	36.6333	-1.6	36.5333	-1.7	36.5333	-1.7	36.4667	-1.76667	36.4667	-1.76667	36.3667
	stdev	0.404145	0.43589	0.11547	0.608276	0.251661	0.519615	0.208167	0.458258	0.305505	0.568624	0.34641	0.51316	0.321455	0.51316	0.321455	0.458258	0.305505	0.503322	0.360555	0.458258	0.305505	0.458258	0.305505	0.458258	0.305505	0.51316	0.321455	0.458258	0.305505	0.404145	0.3	0.458258	0.305505	0.472582	0.264575	0.458258	0.305505	0.472582	0.264575	0.472582	0.264575	0.472582	0.264575	0.493288	0.23094	0.493288	0.23094	0.493288
Dexmedetomidine	None	Baseline	3 min	Change	6 min	Change	9 min	Change	12 min	Change	15 min	Change	18 min	Change	21 min	Change	24 min	Change	27 min	Change	30 min	Change	33 min	Change	36 min	Change	39 min	Change	42 min	Change	45 min	Change	48 min	Change	51 min	Change	54 min	Change	57 min	Change	60 min	Change	63 min	Change	66 min	Change	69 min	Change	72 min
81823	Dog 1	37.4	37.6	0.2	37.8	0.4	37.9	0.5	37.9	0.5	37.8	0.4	37.6	0.2	37.5	0.1	37.4	0	37.1	-0.3	37	-0.4	36.9	-0.5	36.8	-0.6	36.8	-0.6	36.7	-0.7	36.6	-0.8	36.5	-0.9	36.4	-1	36.4	-1	36.3	-1.1	36.2	-1.2	36.2	-1.2	36.2	-1.2	36.2	-1.2	36.1
80723	Dog 2	38.2	38.2	0	38.2	0	38.1	-0.1	37.9	-0.3	37.9	-0.3	37.8	-0.4	37.6	-0.6	37.4	-0.8	37.3	-0.9	37.2	-1	37.2	-1	37.1	-1.1	37	-1.2	36.9	-1.3	36.9	-1.3	36.8	-1.4	36.8	-1.4	36.7	-1.5	36.7	-1.5	36.6	-1.6	36.6	-1.6	36.4	-1.8	36.5	-1.7	36.5
80323	Dog 3	38.6	38.7	0.1	38.7	0.1	38.6	0	38.3	-0.3	37.9	-0.7	37.7	-0.9	37.6	-1	37.4	-1.2	37.3	-1.3	37.3	-1.3	37.1	-1.5	37	-1.6	36.9	-1.7	36.8	-1.8	36.8	-1.8	36.7	-1.9	36.7	-1.9	36.7	-1.9	36.6	-2	36.4	-2.2	36.4	-2.2	36.4	-2.2	36.3	-2.3	36.3
	average	38.0667	38.1667	0.1	38.2333	0.166667	38.2	0.133333	38.0333	-0.0333333	37.8667	-0.2	37.7	-0.366667	37.5667	-0.5	37.4	-0.666667	37.2333	-0.833333	37.1667	-0.9	37.0667	-1	36.9667	-1.1	36.9	-1.16667	36.8	-1.26667	36.7667	-1.3	36.6667	-1.4	36.6333	-1.43333	36.6	-1.46667	36.5333	-1.53333	36.4	-1.66667	36.4	-1.66667	36.3333	-1.73333	36.3333	-1.73333	36.3
	stdev	0.61101	0.550757	0.1	0.450925	0.208167	0.360555	0.321455	0.23094	0.46188	0.057735	0.556776	0.1	0.550757	0.057735	0.556776	0	0.61101	0.11547	0.503322	0.152753	0.458258	0.152753	0.5	0.152753	0.5	0.1	0.550757	0.1	0.550757	0.152753	0.5	0.152753	0.5	0.208167	0.450925	0.173205	0.450925	0.208167	0.450925	0.2	0.503322	0.2	0.503322	0.11547	0.503322	0.152753	0.550757	0.2
		RAW								Change							SD		RAW								Change
average		Ace/None	Ace/Conv	Ace/AVACore	Dex/None	Dex/Conv	Dex/AVACore			ACE-NONE	ACE-CONV	ACE-AVA	DEX-NONE	DEX-CONV	DEX-AVA				Ace/None	Ace/Conv	Ace/AVACore	Dex/None	Dex/Conv	Dex/AVACore			Ace/None	Ace/Conv	Ace/AVACore	Dex/None	Dex/Conv	Dex/AVACore
RECTAL	0	38.2333	38	37.9333	38.0667	38.1333	38.0333		0	0	0	0	0	0	0			0	0.404145	0.6245	0.568624	0.61101	0.550757	0.251661		0	0	0	0	0	0	0
	3	38.2	37.8333	37.8	38.1667	38.1	38.1333		3	-0.0333333	-0.166667	-0.133333	0.1	-0.0333333	0.1			3	0.43589	0.64291	0.655744	0.550757	0.6	0.351188		3	0.11547	0.057735	0.11547	0.1	0.057735	0.1
	6	38	37.7667	37.7	38.2333	38.1333	38.2333		6	-0.233333	-0.233333	-0.233333	0.166667	0	0.2			6	0.608276	0.51316	0.5	0.450925	0.550757	0.404145		6	0.251661	0.11547	0.152753	0.208167	0	0.173205
	9	38	37.7333	37.6333	38.2	38.1	38.2333		9	-0.233333	-0.266667	-0.3	0.133333	-0.0333333	0.2			9	0.519615	0.472582	0.503322	0.360555	0.6245	0.404145		9	0.208167	0.152753	0.1	0.321455	0.152753	0.173205
	12	37.8	37.7	37.5667	38.0333	38.0333	38		12	-0.433333	-0.3	-0.366667	-0.0333333	-0.1	-0.0333333			12	0.458258	0.458258	0.450925	0.23094	0.585947	0.7		12	0.305505	0.173205	0.152753	0.46188	0.173205	0.493288
	15	37.5333	37.6	37.4	37.8667	38.0333	38		15	-0.7	-0.4	-0.533333	-0.2	-0.1	-0.0333333			15	0.568624	0.458258	0.5	0.057735	0.665833	0.360555		15	0.34641	0.173205	0.152753	0.556776	0.264575	0.152753
	18	37.4667	37.6	37.2667	37.7	37.7667	37.8667		18	-0.766667	-0.4	-0.666667	-0.366667	-0.366667	-0.166667			18	0.51316	0.43589	0.351188	0.1	0.378594	0.351188		18	0.321455	0.2	0.23094	0.550757	0.23094	0.11547
	21	37.3667	37.4667	37.2333	37.5667	37.7	37.7333		21	-0.866667	-0.533333	-0.7	-0.5	-0.433333	-0.3			21	0.51316	0.416333	0.351188	0.057735	0.43589	0.351188		21	0.321455	0.208167	0.264575	0.556776	0.208167	0.1
	24	37.3	37.4	37.1333	37.4	37.6333	37.6333		24	-0.933333	-0.6	-0.8	-0.666667	-0.5	-0.4			24	0.458258	0.458258	0.305505	0	0.493288	0.351188		24	0.305505	0.173205	0.264575	0.61101	0.2	0.1
	27	37.2333	37.3667	37.1	37.2333	37.6	37.5333		27	-1	-0.633333	-0.833333	-0.833333	-0.533333	-0.5			27	0.503322	0.450925	0.3	0.11547	0.52915	0.351188		27	0.360555	0.208167	0.288675	0.503322	0.152753	0.1
	30	37.2	37.3667	37.0333	37.1667	37.5333	37.4333		30	-1.03333	-0.633333	-0.9	-0.9	-0.6	-0.6			30	0.458258	0.450925	0.305505	0.152753	0.585947	0.351188		30	0.305505	0.208167	0.264575	0.458258	0.173205	0.1
	33	37.1	37.3	37.0667	37.0667	37.5333	37.3667		33	-1.13333	-0.7	-0.866667	-1	-0.6	-0.666667			33	0.458258	0.458258	0.321455	0.152753	0.585947	0.404145		33	0.305505	0.3	0.251661	0.5	0.173205	0.152753
	36	37	37.3667	37.0333	36.9667	37.5667	37.2667		36	-1.23333	-0.633333	-0.9	-1.1	-0.566667	-0.766667			36	0.458258	0.503322	0.288675	0.152753	0.64291	0.404145		36	0.305505	0.251661	0.3	0.5	0.208167	0.152753
	39	36.9667	37.4	37	36.9	37.6	37.2		39	-1.26667	-0.6	-0.933333	-1.16667	-0.533333	-0.833333			39	0.51316	0.458258	0.264575	0.1	0.6245	0.458258		39	0.321455	0.3	0.305505	0.550757	0.152753	0.208167
	42	36.9	37.4333	36.9667	36.8	37.7	37.1333		42	-1.33333	-0.566667	-0.966667	-1.26667	-0.433333	-0.9			42	0.458258	0.51316	0.23094	0.1	0.793725	0.450925		42	0.305505	0.305505	0.351188	0.550757	0.305505	0.2
	45	36.8333	37.4667	36.8667	36.7667	37.7333	37.0667		45	-1.4	-0.533333	-1.06667	-1.3	-0.4	-0.966667			45	0.404145	0.568624	0.251661	0.152753	0.85049	0.503322		45	0.3	0.321455	0.321455	0.5	0.360555	0.251661
	48	36.8	37.5	36.8667	36.6667	37.7667	37		48	-1.43333	-0.5	-1.06667	-1.4	-0.366667	-1.03333			48	0.458258	0.6245	0.251661	0.152753	0.907377	0.6		48	0.305505	0.34641	0.321455	0.5	0.416333	0.351188
	51	36.7333	37.5333	36.8	36.6333	37.8333	36.9667		51	-1.5	-0.466667	-1.13333	-1.43333	-0.3	-1.06667			51	0.472582	0.680686	0.173205	0.208167	0.945163	0.602771		51	0.264575	0.378594	0.404145	0.450925	0.43589	0.351188
	54	36.7	37.5333	36.7333	36.6	37.8667	36.9333		54	-1.53333	-0.466667	-1.2	-1.46667	-0.266667	-1.1			54	0.458258	0.680686	0.208167	0.173205	1.00167	0.650641		54	0.305505	0.378594	0.360555	0.450925	0.493288	0.4
	57	36.6333	37.5667	36.7	36.5333	37.9333	36.9		57	-1.6	-0.433333	-1.23333	-1.53333	-0.2	-1.13333			57	0.472582	0.737111	0.173205	0.208167	1.02144	0.6		57	0.264575	0.416333	0.404145	0.450925	0.52915	0.351188
	60	36.5333	37.6	36.7	36.4	38.0333	36.8333		60	-1.7	-0.4	-1.23333	-1.66667	-0.1	-1.2			60	0.472582	0.7	0.173205	0.2	0.971253	0.650641		60	0.264575	0.43589	0.404145	0.503322	0.43589	0.4
	63	36.5333	37.6333	36.6333	36.4	38.1333	36.8333		63	-1.7	-0.366667	-1.3	-1.66667	0	-1.2			63	0.472582	0.757188	0.11547	0.2	1.00664	0.650641		63	0.264575	0.472582	0.458258	0.503322	0.458258	0.4
	66	36.4667	37.7	36.6	36.3333	38.2	36.8		66	-1.76667	-0.3	-1.33333	-1.73333	0.0666667	-1.23333			66	0.493288	0.781025	0.1	0.11547	0.953939	0.7		66	0.23094	0.52915	0.503322	0.503322	0.404145	0.450925
	69	36.4667	37.7	36.5667	36.3333	38.2667	36.7667		69	-1.76667	-0.3	-1.36667	-1.73333	0.133333	-1.26667			69	0.493288	0.781025	0.152753	0.152753	1.00167	0.650641		69	0.23094	0.52915	0.450925	0.550757	0.450925	0.404145
	72	36.3667	37.7667	36.5667	36.3	38.1667	36.6667		72	-1.86667	-0.233333	-1.36667	-1.76667	0.0333333	-1.36667			72	0.493288	0.80829	0.152753	0.2	0.929157	0.750555		72	0.23094	0.585947	0.450925	0.503322	0.404145	0.503322
	75	36.3667	37.8	36.4667	36.2333	37.8667	36.6667		75	-1.86667	-0.2	-1.46667	-1.83333	-0.266667	-1.36667			75	0.493288	0.866025	0.11547	0.152753	1.15902	0.750555		75	0.23094	0.6245	0.550757	0.550757	0.61101	0.503322
	78	36.3	37.8333	36.4667	36.2	37.7333	36.6333		78	-1.93333	-0.166667	-1.46667	-1.86667	-0.4	-1.4			78	0.519615	0.92376	0.11547	0.2	1.06927	0.802081		78	0.208167	0.665833	0.550757	0.503322	0.52915	0.556776
	81	36.2667	37.8667	36.4333	36.1667	38.0667	36.6		81	-1.96667	-0.133333	-1.5	-1.9	-0.0666667	-1.43333			81	0.493288	0.896289	0.057735	0.208167	0.832666	0.754983		81	0.23094	0.61101	0.556776	0.556776	0.321455	0.51316
	84	36.2333	37.8667	36.4	36.1	38.1667	36.5667		84	-2	-0.133333	-1.53333	-1.96667	0.0333333	-1.46667			84	0.46188	0.986577	0.1	0.2	0.763763	0.80829		84	0.173205	0.650641	0.503322	0.503322	0.23094	0.568624
	87	36.1667	37.9	36.4	36.0667	38.2	36.5667		87	-2.06667	-0.1	-1.53333	-2	0.0666667	-1.46667			87	0.57735	1.04403	0	0.208167	0.8544	0.80829		87	0.251661	0.7	0.568624	0.556776	0.305505	0.568624
	90	36.1333	37.9	36.3333	36	38.2333	36.95		90	-2.1	-0.1	-1.6	-2.06667	0.1	-1.2			90	0.550757	1.04403	0.057735	0.264575	0.85049	0.494975		90	0.2	0.7	0.556776	0.568624	0.3	0.282843
	93	36.0333	37.9667	36.3333	35.9667	38.2333	36.95		93	-2.2	-0.0333333	-1.6	-2.1	0.1	-1.2			93	0.550757	1.06927	0.057735	0.208167	0.85049	0.494975		93	0.2	0.750555	0.556776	0.556776	0.3	0.282843
	96	36.0333	37.9667	36.3	35.9333	38.3	36.9		96	-2.2	-0.0333333	-1.63333	-2.13333	0.166667	-1.25			96	0.550757	1.06927	0.1	0.23094	0.8	0.424264		96	0.2	0.750555	0.602771	0.61101	0.251661	0.212132
	99	36.0333	38.0333	36.3	35.9	38.3333	36.9		99	-2.2	0.0333333	-1.63333	-2.16667	0.2	-1.25			99	0.550757	1.10151	0.1	0.264575	0.750555	0.424264		99	0.2	0.750555	0.602771	0.568624	0.2	0.212132
	102	35.9667	38.1	36.2333	35.8667	38.3667	36.9		102	-2.26667	0.1	-1.7	-2.2	0.233333	-1.25			102	0.585947	1.12694	0.11547	0.288675	0.702377	0.424264		102	0.208167	0.8	0.655744	0.6245	0.152753	0.212132
	105	35.9333	37.5	36.2667	35.8333	38.3667	36.9		105	-2.3	-0.25	-1.66667	-2.23333	0.233333	-1.25			105	0.568624	0.141421	0.152753	0.321455	0.702377	0.424264		105	0.173205	0.494975	0.650641	0.585947	0.152753	0.212132
	108	35.9	37.5	36.2333	35.7667	38.4667	36.9		108	-2.33333	-0.25	-1.7	-2.3	0.333333	-1.25			108	0.6245	0.141421	0.11547	0.288675	0.702377	0.424264		108	0.23094	0.494975	0.655744	0.6245	0.152753	0.212132
	111	35.8667	37.5	36.2333	35.7333	38.1	36.8		111	-2.36667	-0.25	-1.7	-2.33333	0.25	-1.35			111	0.61101	0.141421	0.11547	0.321455	0.424264	0.424264		111	0.208167	0.494975	0.655744	0.680686	0.0707107	0.212132
	114	35.8	37.55	36.2	35.6667	38.2	36.8		114	-2.43333	-0.2	-1.73333	-2.4	0.35	-1.35			114	0.6245	0.0707107	0.173205	0.378594	0.282843	0.424264		114	0.23094	0.565685	0.702377	0.7	0.0707107	0.212132
	117	36.1	37.55	36.2	35.6333	38.3	36.75		117	-2.35	-0.2	-1.73333	-2.43333	0.45	-1.4			117	0.282843	0.0707107	0.173205	0.321455	0.282843	0.353553		117	0.0707107	0.565685	0.702377	0.680686	0.0707107	0.141421
	120	36.1	37.6	36.1333	35.6333	38.35	36.75		120	-2.35	-0.15	-1.8	-2.43333	0.5	-1.4			120	0.282843	0	0.208167	0.321455	0.212132	0.353553		120	0.0707107	0.636396	0.7	0.680686	0.141421	0.141421
	123	36.05	37.65	36.1333	35.5333	38.3	36.7		123	-2.4	-0.1	-1.8	-2.53333	0.45	-1.45			123	0.353553	0.0707107	0.208167	0.321455	0.282843	0.424264		123	0.141421	0.565685	0.7	0.680686	0.0707107	0.212132
	126	36.05	37.65	36.1333	35.5333	38.35	36.65		126	-2.4	-0.1	-1.8	-2.53333	0.5	-1.5			126	0.353553	0.0707107	0.208167	0.321455	0.212132	0.353553		126	0.141421	0.565685	0.7	0.680686	0.141421	0.141421
	129	36.05	37.65	36.1	35.5	38.45	36.65		129	-2.4	-0.1	-1.83333	-2.56667	0.6	-1.5			129	0.353553	0.0707107	0.173205	0.360555	0.212132	0.353553		129	0.141421	0.565685	0.702377	0.737111	0.141421	0.141421
	132	35.95	37.65	36.1	35.4667	38.45	36.65		132	-2.5	-0.1	-1.83333	-2.6	0.6	-1.5			132	0.353553	0.0707107	0.264575	0.378594	0.212132	0.353553		132	0.141421	0.565685	0.750555	0.7	0.141421	0.141421
[truncated: 223 more columns]

## Sheet: HR BP
HR																												HR
Acepromazine	None	0 min	5 min	10 min	15 min	20 min	25 min	30 min	35 min	40 min	45 min	50 min	55 min	60 min	65 min	70 min	75 min	80 min	85 min	90 min	95 min	100 min	105 min	110 mi	115 min	120 min		Acepromazine	Conventional	0 min	5 min	10 min	15 min	20 min	25 min	30 min	35 min	40 min	45 min	50 min	55 min	60 min	65 min	70 min	75 min	80 min	85 min	90 min	95 min
80323	Dog 1	150	120	96	96	96	99	95	100	104	101	98	99	100	100	104	106	104	104	104	104							80723	Dog 1	142	127	129	128	125	123	125	126	121	120	120	121	122	125	130	131	131	132	131	133
81823	Dog 2	140	120	116	111	107	107	102	102	100	99	99	93	103	104	104	105	108	99	103	100	109	108	109	122	114		73123	Dog 2	122	128	120	121	125	126	129	124	128	138	144	147	148	150	151	148	150	150	153	151
81823	Dog 3	117	144	115	112	109	103	102	100	100	99	97	96	95	103	100	93	98	98	101	102	96	93	102	110	100		81023	Dog 3	140	104	107	102	104	104	108	125	117	111	113	116	108	102	101	125	145	163
	average	135.667	128	109	106.333	104	103	99.6667	100.667	101.333	99.6667	98	96	99.3333	102.333	102.667	101.333	103.333	100.333	102.667	102	102.5	100.5	105.5	116	107			average	134.667	119.667	118.667	117	118	117.667	120.667	125	122	123	125.667	128	126	125.667	127.333	134.667	142	148.333	142	142
	stdev	16.9214	13.8564	11.2694	8.96289	7	4	4.04145	1.1547	2.3094	1.1547	1	3	4.04145	2.08167	2.3094	7.23418	5.03322	3.21455	1.52753	2	9.19239	10.6066	4.94975	8.48528	9.89949			stdev	11.0151	13.5769	11.0604	13.4536	12.1244	11.9304	11.1505	1	5.56776	13.7477	16.2583	16.6433	20.2978	24.0069	25.1064	11.9304	9.84886	15.5671	15.5563	12.7279
Dexmedetomidine	None	0 min	5 min	10 min	15 min	20 min	25 min	30 min	35 min	40 min	45 min	50 min	55 min	60 min	65 min	70 min	75 min	80 min	85 min	90 min	95 min	100 min	105 min	110 mi	115 min	120 min		Dexmedetomidine	Conventional	0 min	5 min	10 min	15 min	20 min	25 min	30 min	35 min	40 min	45 min	50 min	55 min	60 min	65 min	70 min	75 min	80 min	85 min	90 min	95 min
81823	Dog 1	56	81	103	110	102	99	104	105	104	102	100	96	96	94	93	93	93	92	93	94	94	94	93	93	93		81023	Dog 1	60	79	99	107	111	113	113	114	112	112	111	111	110	112	115	117	119	120	121	123
80723	Dog 2	60	77	89	99	98	98	102	106	107	107	105	102	99	98	97	96	96	99	99	99	98	95	96	97			81023	Dog 2	64	74	93	99	100	102	105	109	108	110	113	117	118	120	122	121	122	125	125	126
80323	Dog 3	59	89	89	87	87	85	78	77	75	73	72	70	71	69	67	66	71	78	72	82	71	72	75	75	71		80723	Dog 3	58	81	82	80	81	85	80	79	85	91	98	100	98	102	99	108	103	100	111
	average	58.3333	82.3333	93.6667	98.6667	95.6667	94	94.6667	96	95.3333	94	92.3333	89.3333	88.6667	87	85.6667	85	86.6667	89.6667	88	91.6667	87.6667	87	88	88.3333	82			average	60.6667	78	91.3333	95.3333	97.3333	100	99.3333	100.667	101.667	104.333	107.333	109.333	108.667	111.333	112	115.333	114.667	115	119	124.5
	stdev	2.08167	6.1101	8.0829	11.5036	7.76745	7.81025	14.4684	16.4621	17.673	18.3576	17.7858	17.0098	15.3731	15.7162	16.2891	16.5227	13.6504	10.6927	14.1774	8.73689	14.5717	13	11.3578	11.7189	15.5563			stdev	3.05505	3.60555	8.62168	13.8684	15.1767	14.1067	17.2143	18.9297	14.5717	11.5902	8.14453	8.62168	10.0664	9.0185	11.7898	6.65833	10.2144	13.2288	7.2111	2.12132
SAP																												SAP
Acepromazine	None	0 min	5 min	10 min	15 min	20 min	25 min	30 min	35 min	40 min	45 min	50 min	55 min	60 min	65 min	70 min	75 min	80 min	85 min	90 min	95 min	100 min	105 min	110 mi	115 min	120 min		Acepromazine	Conventional	0 min	5 min	10 min	15 min	20 min	25 min	30 min	35 min	40 min	45 min	50 min	55 min	60 min	65 min	70 min	75 min	80 min	85 min	90 min	95 min
80323	Dog 1	121	90	87	94	93	91	94	93	94	94	88	91	95	90	102	97	95	100	97	95							80723	Dog 1	83	79	78	82	89	92	93	89	92	92	94	94	98	92	101	102	93	92	94	100
81823	Dog 2	85	82	81	80	83	83	88	82	85	84	82	85	86	81	73	73	73	81	79	79	78	84	82	88	89		73123	Dog 2	101	94	83	82	82	81	80	80	81	89	100	104	105	105	101	100	101	101	101	101
81823	Dog 3	79	80	73	75	74	74	72	73	75	75	77	76	72	78	78	78	78	84	72	77	86	77	81	81	81		81023	Dog 3	140	102	100	97	101	103	103	107	117	115	115	114	126	130	133	119	122	130
	average	95	84	80.3333	83	83.3333	82.6667	84.6667	82.6667	84.6667	84.3333	82.3333	84	84.3333	83	84.3333	82.6667	82	88.3333	82.6667	83.6667	82	80.5	81.5	84.5	85			average	108	91.6667	87	87	90.6667	92	92	92	96.6667	98.6667	103	104	109.667	109	111.667	107	105.333	107.667	97.5	100.5
	stdev	22.7156	5.2915	7.02377	9.84886	9.50438	8.5049	11.3725	10.0167	9.50438	9.50438	5.50757	7.54983	11.5902	6.245	15.5027	12.6623	11.5326	10.2144	12.897	9.86577	5.65685	4.94975	0.707107	4.94975	5.65685			stdev	29.1376	11.6762	11.5326	8.66025	9.60902	11	11.5326	13.7477	18.4481	14.2244	10.8167	10	14.5717	19.3132	18.4752	10.4403	14.9778	19.8578	4.94975	0.707107
Dexmedetomidine	None	0 min	5 min	10 min	15 min	20 min	25 min	30 min	35 min	40 min	45 min	50 min	55 min	60 min	65 min	70 min	75 min	80 min	85 min	90 min	95 min	100 min	105 min	110 mi	115 min	120 min		Dexmedetomidine	Conventional	0 min	5 min	10 min	15 min	20 min	25 min	30 min	35 min	40 min	45 min	50 min	55 min	60 min	65 min	70 min	75 min	80 min	85 min	90 min	95 min
81823	Dog 1	138	120	124	123	110	107	107	100	96	95	94	91	91	90	87	88	87	86	87	91	86	87	86	85	87		81023	Dog 1	135	127	125	119	120	111	107	108	102	99	101	96	99	98	99	96	97	95	98	98
80723	Dog 2	134	139	132	123	119	115	112	109	101	96	95	94	94	93	92	90	91	91	92	93	94	94	94	94			81023	Dog 2	142	142	147	148	145	139	136	131	132	126	121	122	117	113	113	111	110	111	110	109
80323	Dog 3	149	145	115	111	111	107	104	96	91	91	87	90	90	96	97	96	100	101	103	108	111	105	106	121	107		80723	Dog 3	148	141	134	124	120	117	115	115	100	102	103	110	115	132	136	148	160	150	161
	average	140.333	134.667	123.667	119	113.333	109.667	107.667	101.667	96	94	92	91.6667	91.6667	93	92	91.3333	92.6667	92.6667	94	97.3333	97	95.3333	95.3333	100	97			average	141.667	136.667	135.333	130.333	128.333	122.333	119.333	118	111.333	109	108.333	109.333	110.333	114.333	116	118.333	122.333	118.667	123	103.5
	stdev	7.76745	13.0512	8.5049	6.9282	4.93288	4.6188	4.04145	6.65833	5	2.64575	4.3589	2.08167	2.08167	3	5	4.16333	6.65833	7.63763	8.18535	9.29157	12.7671	9.07377	10.0664	18.735	14.1421			stdev	6.50641	8.3865	11.0604	15.5027	14.4338	14.7422	14.9778	11.7898	17.9258	14.7986	11.0151	13.0128	9.86577	17.0392	18.6815	26.7644	33.2616	28.2902	33.4515	7.77817
DAP																												DAP
Acepromazine	None	0 min	5 min	10 min	15 min	20 min	25 min	30 min	35 min	40 min	45 min	50 min	55 min	60 min	65 min	70 min	75 min	80 min	85 min	90 min	95 min	100 min	105 min	110 mi	115 min	120 min		Acepromazine	Conventional	0 min	5 min	10 min	15 min	20 min	25 min	30 min	35 min	40 min	45 min	50 min	55 min	60 min	65 min	70 min	75 min	80 min	85 min	90 min	95 min
80323	Dog 1	61	30	31	37	37	37	37	40	40	39	36	38	38	37	47	43	41	44	45	43							80723	Dog 1	31	33	33	34	36	39	39	41	43	46	47	50	51	45	51	44	43	47	44	52
81823	Dog 2	32	30	31	29	29	30	32	30	32	32	31	31	31	31	28	28	28	30	26	26	27	28	27	30	29		73123	Dog 2	31	37	30	32	28	30	28	32	30	40	42	42	46	47	42	44	46	45	49	47
81823	Dog 3	28	35	27	28	28	29	25	26	29	28	31	29	26	31	31	31	31	39	24	32	38	27	33	34	33		81023	Dog 3	46	37	39	35	37	39	40	44	50	44	46	45	61	61	64	54	40	46
	average	40.3333	31.6667	29.6667	31.3333	31.3333	32	31.3333	32	33.6667	33	32.6667	32.6667	31.6667	33	35.3333	34	33.3333	37.6667	31.6667	33.6667	32.5	27.5	30	32	31			average	36	35.6667	34	33.6667	33.6667	36	35.6667	39	41	43.3333	45	45.6667	52.6667	51	52.3333	47.3333	43	46	46.5	49.5
	stdev	18.0093	2.88675	2.3094	4.93288	4.93288	4.3589	6.02771	7.2111	5.68624	5.56776	2.88675	4.72582	6.02771	3.4641	10.2144	7.93725	6.80686	7.0946	11.5902	8.62168	7.77817	0.707107	4.24264	2.82843	2.82843			stdev	8.66025	2.3094	4.58258	1.52753	4.93288	5.19615	6.65833	6.245	10.1489	3.05505	2.64575	4.04145	7.63763	8.7178	11.0604	5.7735	3	1	3.53553	3.53553
Dexmedetomidine	None	0 min	5 min	10 min	15 min	20 min	25 min	30 min	35 min	40 min	45 min	50 min	55 min	60 min	65 min	70 min	75 min	80 min	85 min	90 min	95 min	100 min	105 min	110 mi	115 min	120 min		Dexmedetomidine	Conventional	0 min	5 min	10 min	15 min	20 min	25 min	30 min	35 min	40 min	45 min	50 min	55 min	60 min	65 min	70 min	75 min	80 min	85 min	90 min	95 min
81823	Dog 1	88	78	72	76	57	52	54	44	44	44	44	40	42	40	39	39	38	36	38	39	36	37	37	37	38		81023	Dog 1	91	87	82	75	69	67	61	62	55	54	77	50	52	49	49	51	50	50	52	52
80723	Dog 2	96	96	70	63	62	59	57	53	49	44	43	44	41	40	40	39	39	41	40	40	41	42	44	42			81023	Dog 2	96	85	72	71	63	62	61	60	60	60	56	58	61	55	53	54	53	54	52	52
80323	Dog 3	88	84	54	57	54	53	51	47	42	38	38	39	37	41	46	46	46	51	49	51	57	52	58	67	60		80723	Dog 3	52	54	55	59	48	48	47	50	39	39	41	47	50	71	65	78	84	85	92
	average	90.6667	86	65.3333	65.3333	57.6667	54.6667	54	48	45	42	41.6667	41	40	40.3333	41.6667	41.3333	41	42.6667	42.3333	43.3333	44.6667	43.6667	46.3333	48.6667	49			average	79.6667	75.3333	69.6667	68.3333	60	59	56.3333	57.3333	51.3333	51	58	51.6667	54.3333	58.3333	55.6667	61	62.3333	63	65.3333	52
	stdev	4.6188	9.16515	9.86577	9.71253	4.04145	3.78594	3	4.58258	3.60555	3.4641	3.21455	2.64575	2.64575	0.57735	3.78594	4.04145	4.3589	7.63763	5.85947	6.65833	10.9697	7.63763	10.6927	16.0728	15.5563			stdev	24.0901	18.5023	13.6504	8.32666	10.8167	9.84886	8.0829	6.4291	10.9697	10.8167	18.0831	5.68624	5.85947	11.3725	8.32666	14.7986	18.8237	19.1572	23.094	0
MAP																												MAP
Acepromazine	None	0 min	5 min	10 min	15 min	20 min	25 min	30 min	35 min	40 min	45 min	50 min	55 min	60 min	65 min	70 min	75 min	80 min	85 min	90 min	95 min	100 min	105 min	110 mi	115 min	120 min		Acepromazine	Conventional	0 min	5 min	10 min	15 min	20 min	25 min	30 min	35 min	40 min	45 min	50 min	55 min	60 min	65 min	70 min	75 min	80 min	85 min	90 min	95 min
80323	Dog 1	94	52	55	64	59	59	63	61	63	61	56	61	61	55	73	66	64	68	68	64							80723	Dog 1	58	47	51	52	57	63	63	67	61	69	68	69	69	66	70	67	61	69	64	71
81823	Dog 2	61	57	53	56	52	53	61	51	53	56	51	55	55	48	48	48	48	53	49	49	49	54	50	56	59		73123	Dog 2	62	57	49	49	50	53	50	50	50	32	64	69	46	67	69	67	65	66	73	64
81823	Dog 3	48	51	44	50	49	48	43	44	46	48	48	49	44	48	48	48	53	56	44	53	58	48	51	59	54		81023	Dog 3	88	61	60	61	59	60	60	66	71	70	73	69	84	90	92	86	71	65
	average	67.6667	53.3333	50.6667	56.6667	53.3333	53.3333	55.6667	52	54	55	51.6667	55	53.3333	50.3333	56.3333	54	55	59	53.6667	55.3333	53.5	51	50.5	57.5	56.5			average	69.3333	55	53.3333	54	55.3333	58.6667	57.6667	61	60.6667	57	68.3333	69	66.3333	74.3333	77	73.3333	65.6667	66.6667	68.5	67.5
	stdev	23.7136	3.21455	5.85947	7.02377	5.1316	5.50757	11.0151	8.544	8.544	6.55744	4.04145	6	8.62168	4.04145	14.4338	10.3923	8.18535	7.93725	12.6623	7.76745	6.36396	4.24264	0.707107	2.12132	3.53553			stdev	16.2891	7.2111	5.85947	6.245	4.72582	5.1316	6.80686	9.53939	10.504	21.6564	4.50925	0	19.1398	13.5769	13	10.9697	5.03322	2.08167	6.36396	4.94975
Dexmedetomidine	None	0 min	5 min	10 min	15 min	20 min	25 min	30 min	35 min	40 min	45 min	50 min	55 min	60 min	65 min	70 min	75 min	80 min	85 min	90 min	95 min	100 min	105 min	110 mi	115 min	120 min		Dexmedetomidine	Conventional	0 min	5 min	10 min	15 min	20 min	25 min	30 min	35 min	40 min	45 min	50 min	55 min	60 min	65 min	70 min	75 min	80 min	85 min	90 min	95 min
81823	Dog 1	104	99	100	99	87	84	83	78	66	68	66	62	64	64	60	60	62	62	62	63	62	60	61	59	63		81023	Dog 1	107	103	101	95	93	86	81	82	78	75	55	71	72	73	71	70	68	72	80	70
80723	Dog 2	111	116	104	93	90	86	81	77	68	64	63	69	67	66	68	63	63	63	65	66	64	65	65	67			81023	Dog 2	111	100	104	98	95	91	92	86	86	82	79	80	76	79	74	73	73	73	74	73
80323	Dog 3	110	111	91	86	87	78	77	68	64	66	63	64	60	66	69	69	67	75	73	77	78	73	81	91	82		80723	Dog 3	106	95	93	91	81	82	77	81	67	70	67	76	90	107	98	112	124	126	128
	average	108.333	108.667	98.3333	92.6667	88	82.6667	80.3333	74.3333	66	66	64	65	63.6667	65.3333	65.6667	64	64	66.6667	66.6667	68.6667	68	66	69	72.3333	72.5			average	108	99.3333	99.3333	94.6667	89.6667	86.3333	83.3333	83	77	75.6667	67	75.6667	79.3333	86.3333	81	85	88.3333	90.3333	94	71.5
	stdev	3.78594	8.73689	6.65833	6.50641	1.73205	4.16333	3.05505	5.50757	2	2	1.73205	3.60555	3.51188	1.1547	4.93288	4.58258	2.64575	7.23418	5.68624	7.37111	8.7178	6.55744	10.583	16.6533	13.435			stdev	2.64575	4.04145	5.68624	3.51188	7.57188	4.50925	7.76745	2.64575	9.53939	6.02771	12	4.50925	9.45163	18.1475	14.7986	23.4307	30.9892	30.8923	29.5973	2.12132
average		Ace/None	Ace/Conv	Ace/AVACore	Dex/None	Dex/Conv	Dex/AVACore		average		Ace/None	Ace/Conv	Ace/AVACore	Dex/None	Dex/Conv	Dex/AVACore		average		Ace/None	Ace/Conv	Ace/AVACore	Dex/None	Dex/Conv	Dex/AVACore		average		ACE/NONE	ACE/CONV	ACE/AVA	DEX/NONE	DEX/CONV	DEX/AVA
HR	0	135.667	134.667	137	58.3333	60.6667	59		SAP	0	95	108	96	140.333	141.667	129.333		DAP	0	40.3333	36	34.6667	90.6667	79.6667	87.3333		MAP	0	67.6667	69.3333	56.6667	108.333	108	103.333
	5	128	119.667	123.667	82.3333	78	74			5	84	91.6667	88.3333	134.667	136.667	123.333			5	31.6667	35.6667	29.6667	86	75.3333	79			5	53.3333	55	52.3333	108.667	99.3333	99
	10	109	118.667	120.667	93.6667	91.3333	84			10	80.3333	87	82	123.667	135.333	114.333			10	29.6667	34	27.3333	65.3333	69.6667	70.3333			10	50.6667	53.3333	47	98.3333	99.3333	89.6667
	15	106.333	117	117.333	98.6667	95.3333	87.3333			15	83	87	85	119	130.333	112.667			15	31.3333	33.6667	30.3333	65.3333	68.3333	68.6667			15	56.6667	54	51.3333	92.6667	94.6667	89
	20	104	118	113.333	95.6667	97.3333	90.3333			20	83.3333	90.6667	86	113.333	128.333	107.667			20	31.3333	33.6667	30	57.6667	60	65.6667			20	53.3333	55.3333	54.6667	88	89.6667	84.3333
	25	103	117.667	109.667	94	100	94			25	82.6667	92	93	109.667	122.333	105			25	32	36	53.6667	54.6667	59	62			25	53.3333	58.6667	68.6667	82.6667	86.3333	80.3333
	30	99.6667	120.667	107	94.6667	99.3333	96.3333			30	84.6667	92	83.6667	107.667	119.333	102			30	31.3333	35.6667	25.6667	54	56.3333	56.3333			30	55.6667	57.6667	46	80.3333	83.3333	76
	35	100.667	125	106.667	96	100.667	96			35	82.6667	92	86.3333	101.667	118	99.6667			35	32	39	27.3333	48	57.3333	52.3333			35	52	61	48	74.3333	83	75.3333
	40	101.333	122	106.667	95.3333	101.667	96			40	84.6667	96.6667	86	96	111.333	97			40	33.6667	41	28.6667	45	51.3333	50.3333			40	54	60.6667	47.6667	66	77	72.3333
	45	99.6667	123	105	94	104.333	96			45	84.3333	98.6667	89.6667	94	109	93			45	33	43.3333	29.3333	42	51	46			45	55	57	53	66	75.6667	68.3333
	50	98	125.667	108.333	92.3333	107.333	95.3333			50	82.3333	103	88.3333	92	108.333	91			50	32.6667	45	29	41.6667	58	45			50	51.6667	68.3333	48	64	67	65.6667
	55	96	128	116.667	89.3333	109.333	95.3333			55	84	104	94.6667	91.6667	109.333	89.6667			55	32.6667	45.6667	33	41	51.6667	43			55	55	69	53.6667	65	75.6667	63
	60	99.3333	126	115.333	88.6667	108.667	93.3333			60	84.3333	109.667	92.3333	91.6667	110.333	91			60	31.6667	52.6667	32	40	54.3333	43.3333			60	53.3333	66.3333	56	63.6667	79.3333	65.3333
	65	102.333	125.667	113.667	87	111.333	92.3333			65	83	109	96.3333	93	114.333	89.6667			65	33	51	35.6667	40.3333	58.3333	42.6667			65	50.3333	74.3333	62.3333	65.3333	86.3333	65.6667
	70	102.667	127.333	113	85.6667	112	86			70	84.3333	111.667	96.3333	92	116	93			70	35.3333	52.3333	37	41.6667	55.6667	43.5			70	56.3333	77	62.3333	65.6667	81	67.5
	75	101.333	134.667	115.333	85	115.333	88			75	82.6667	107	95.6667	91.3333	118.333	97			75	34	47.3333	33.6667	41.3333	61	44.5			75	54	73.3333	58	64	85	68.5
	80	103.333	142	116.667	86.6667	114.667	91.5			80	82	105.333	98.3333	92.6667	122.333	97.5			80	33.3333	43	40	41	62.3333	47.5			80	55	65.6667	66	64	88.3333	71
	85	100.333	148.333	116.333	89.6667	115	84.5			85	88.3333	107.667	98	92.6667	118.667	96.5			85	37.6667	46	38.3333	42.6667	63	44.5			85	59	66.6667	65.6667	66.6667	90.3333	71
	90	102.667	142	112.333	88	119	85.5			90	82.6667	97.5	100	94	123	93.5			90	31.6667	46.5	42.3333	42.3333	65.3333	42.5			90	53.6667	68.5	68.6667	66.6667	94	65.5
	95	102	142	110.667	91.6667	124.5	93			95	83.6667	100.5	95.6667	97.3333	103.5	95			95	33.6667	49.5	37.6667	43.3333	52	43.5			95	55.3333	67.5	61	68.6667	71.5	68
	100	102.5	143.5	110	87.6667	126	90.5			100	82	97	97.6667	97	101	98.5			100	32.5	51	39.3333	44.6667	49.5	46			100	53.5	74	63.6667	68	71	69
	105	100.5	142	112	87	125	92			105	80.5	98.5	96.3333	95.3333	102	95.5			105	27.5	51.5	37	43.6667	52	46.5			105	51	72.5	61.3333	66	76	71.5
	110	105.5	140	116.667	88	126	90			110	81.5	102	93.3333	95.3333	105	96			110	30	51.5	37.3333	46.3333	52.5	45.5			110	50.5	74	59	69	74	70
	115	116	143	119.333	88.3333	126.5	98			115	84.5	105	88	100	107	96.5			115	32	52	38.3333	48.6667	53.5	48			115	57.5	76.5	57	72.3333	77.5	71
	120	107	145	123	82	124	97			120	85	99	101.5	97	106.5	97.5			120	31	52.5	47	49	60	44.5			120	56.5	73	72.5	72.5	80	69
SD		Ace/None	Ace/Conv	Ace/AVACore	Dex/None	Dex/Conv	Dex/AVACore		SD		Ace/None	Ace/Conv	Ace/AVACore	Dex/None	Dex/Conv	Dex/AVACore		SD		Ace/None	Ace/Conv	Ace/AVACore	Dex/None	Dex/Conv	Dex/AVACore		SD		Ace/None	Ace/Conv	Ace/AVACore	Dex/None	Dex/Conv	Dex/AVACore
HR	0	16.9214	11.0151	17.0587	2.08167	3.05505	10.8167		SAP	0	22.7156	29.1376	15.3948	7.76745	6.50641	19.3993		DAP	0	18.0093	8.66025	1.1547	4.6188	24.0901	13.8684		MAP	0	23.7136	16.2891	10.6927	3.78594	2.64575	14.3643
	5	13.8564	13.5769	12.0554	6.1101	3.60555	10.5357			5	5.2915	11.6762	17.6163	13.0512	8.3865	16.0728			5	2.88675	2.3094	6.65833	9.16515	18.5023	8.7178			5	3.21455	7.2111	9.45163	8.73689	4.04145	10.8167
	10	11.2694	11.0604	10.5987	8.0829	8.62168	10.8167			10	7.02377	11.5326	14.7986	8.5049	11.0604	13.5031			10	2.3094	4.58258	5.1316	9.86577	13.6504	12.8582			10	5.85947	5.85947	7.93725	6.65833	5.68624	11.2398
	15	8.96289	13.4536	8.5049	11.5036	13.8684	7.50555			15	9.84886	8.66025	11.3578	6.9282	15.5027	13.4288			15	4.93288	1.52753	5.1316	9.71253	8.32666	10.504			15	7.02377	6.245	4.50925	6.50641	3.51188	9.53939
	20	7	12.1244	10.6927	7.76745	15.1767	11.5902			20	9.50438	9.60902	7.93725	4.93288	14.4338	13.4288			20	4.93288	4.93288	7.2111	4.04145	10.8167	12.5831			20	5.1316	4.72582	4.16333	1.73205	7.57188	11.8462
	25	4	11.9304	7.50555	7.81025	14.1067	15.8745			25	8.5049	11	14	4.6188	14.7422	12.1244			25	4.3589	5.19615	28.6764	3.78594	9.84886	12.53			25	5.50757	5.1316	23.7136	4.16333	4.50925	11.3725
	30	4.04145	11.1505	7.81025	14.4684	17.2143	17.7858			30	11.3725	11.5326	12.4231	4.04145	14.9778	15.7162			30	6.02771	6.65833	7.02377	3	8.0829	10.2632			30	11.0151	6.80686	8.544	3.05505	7.76745	11.7898
	35	1.1547	1	6.4291	16.4621	18.9297	18.3576			35	10.0167	13.7477	14.4684	6.65833	11.7898	15.8219			35	7.2111	6.245	8.02081	4.58258	6.4291	11.2398			35	8.544	9.53939	11.5326	5.50757	2.64575	11.5036
	40	2.3094	5.56776	7.37111	17.673	14.5717	19.4679			40	9.50438	18.4481	12.1655	5	17.9258	12.1244			40	5.68624	10.1489	8.02081	3.60555	10.9697	10.9697			40	8.544	10.504	8.02081	2	9.53939	11.5902
	45	1.1547	13.7477	10.8167	18.3576	11.5902	20.664			45	9.50438	14.2244	11.7189	2.64575	14.7986	10.5357			45	5.56776	3.05505	8.0829	3.4641	10.8167	8.18535			45	6.55744	21.6564	9.53939	2	6.02771	9.60902
	50	1	16.2583	10.2632	17.7858	8.14453	22.5019			50	5.50757	10.8167	14.4684	4.3589	11.0151	11.1355			50	2.88675	2.64575	8.544	3.21455	18.0831	7.81025			50	4.04145	4.50925	12.2882	1.73205	12	5.85947
	55	3	16.6433	10.4083	17.0098	8.62168	23.2451			55	7.54983	10	18.5831	2.08167	13.0128	9.0185			55	4.72582	4.04145	7.93725	2.64575	5.68624	6.55744			55	6	0	10.0664	3.60555	4.50925	5.2915
	60	4.04145	20.2978	18.5023	15.3731	10.0664	23.0723			60	11.5902	14.5717	17.8979	2.08167	9.86577	8.7178			60	6.02771	7.63763	9.84886	2.64575	5.85947	5.50757			60	8.62168	19.1398	11.5326	3.51188	9.45163	4.04145
	65	2.08167	24.0069	14.4338	15.7162	9.0185	23.0723			65	6.245	19.3132	13.6504	3	17.0392	7.0946			65	3.4641	8.7178	10.0167	0.57735	11.3725	2.08167			65	4.04145	13.5769	8.32666	1.1547	18.1475	2.3094
	70	2.3094	25.1064	12.1244	16.2891	11.7898	29.6985			70	15.5027	18.4752	13.0512	5	18.6815	1.41421			70	10.2144	11.0604	10	3.78594	8.32666	0.707107			70	14.4338	13	7.23418	4.93288	14.7986	0.707107
	75	7.23418	11.9304	15.1438	16.5227	6.65833	26.8701			75	12.6623	10.4403	20.306	4.16333	26.7644	1.41421			75	7.93725	5.7735	10.0167	4.04145	14.7986	2.12132			75	10.3923	10.9697	11.3578	4.58258	23.4307	0.707107
	80	5.03322	9.84886	13.6504	13.6504	10.2144	20.5061			80	11.5326	14.9778	14.4684	6.65833	33.2616	7.77817			80	6.80686	3	10.1489	4.3589	18.8237	4.94975			80	8.18535	5.03322	12.53	2.64575	30.9892	5.65685
	85	3.21455	15.5671	11.5036	10.6927	13.2288	28.9914			85	10.2144	19.8578	20.2237	7.63763	28.2902	7.77817			85	7.0946	1	10.116	7.63763	19.1572	4.94975			85	7.93725	2.08167	13.3167	7.23418	30.8923	7.07107
	90	1.52753	15.5563	14.3643	14.1774	7.2111	28.9914			90	12.897	4.94975	4.58258	8.18535	33.4515	0.707107			90	11.5902	3.53553	1.52753	5.85947	23.094	0.707107			90	12.6623	6.36396	5.03322	5.68624	29.5973	3.53553
	95	2	12.7279	18.3394	8.73689	2.12132	16.9706			95	9.86577	0.707107	8.62168	9.29157	7.77817	1.41421			95	8.62168	3.53553	6.65833	6.65833	0	2.12132			95	7.76745	4.94975	8.18535	7.37111	2.12132	7.07107
	100	9.19239	10.6066	20.4206	14.5717	1.41421	20.5061			100	5.65685	4.24264	10.6927	12.7671	4.24264	4.94975			100	7.77817	2.82843	7.37111	10.9697	2.12132	7.07107			100	6.36396	1.41421	7.50555	8.7178	7.07107	9.89949
	105	10.6066	12.7279	20.664	13	2.82843	19.799			105	4.94975	2.12132	11.3725	9.07377	5.65685	6.36396			105	0.707107	0.707107	8.544	7.63763	1.41421	4.94975			105	4.24264	2.12132	12.4231	6.55744	1.41421	7.77817
	110	4.94975	9.89949	14.6401	11.3578	1.41421	19.799			110	0.707107	5.65685	13.0512	10.0664	11.3137	11.3137			110	4.24264	0.707107	9.29157	10.6927	2.12132	6.36396			110	0.707107	5.65685	9.16515	10.583	0	12.7279
	115	8.48528	9.89949	9.07377	11.7189	0.707107	7.07107			115	4.94975	8.48528	14.7309	18.735	11.3137	10.6066			115	2.82843	2.82843	18.8237	16.0728	3.53553	7.07107			115	2.12132	0.707107	13.8924	16.6533	12.0208	11.3137
	120	9.89949	16.9706	8.48528	15.5563	2.82843	11.3137			120	5.65685	5.65685	9.19239	14.1421	10.6066	10.6066			120	2.82843	0.707107	0	15.5563	2.82843	4.94975			120	3.53553	1.41421	0.707107	13.435	7.07107	5.65685
[truncated: 32 more columns]

## Sheet: Recovery Times
Recovery Times		RECTAL
		Acepromazine	None	Temp		Extubation	Sternal	Standing		Conventional	Temp		Extubation	Sternal	Standing		AVACore	Temp		Extubation	Sternal	Standing
				F	C						F	C						F	C
			Dog 1	95.1	35.0556	12	16	18		Dog 1	99.8	37.6667	5	7	12		Dog 1	97.2	36.2222	10	15	20
			Dog 2	96.3	35.7222	15	16	18		Dog 2	99.8	37.6667	17	18	20		Dog 2	97.3	36.2778	11	13	18
			Dog 3	97.2	36.2222	18	21	22		Dog 3	102.9	39.3889	6	29	35		Dog 3	96.5	35.8333	4	6	9
			average	96.2	35.6667	15	17.6667	19.3333		average	100.833	38.2407	9.33333	18	22.3333		average	97	36.1111	8.33333	11.3333	15.6667
			stdev	1.05357	0.585314	3	2.88675	2.3094		stdev	1.78979	0.994325	6.65833	11	11.6762		stdev	0.43589	0.242161	3.78594	4.72582	5.85947
		Dexmedetomidine	None	Temp		Extubation	Sternal	Standing		Conventional	Temp		Extubation	Sternal	Standing		AVACore	Temp		Extubation	Sternal	Standing
				F	C						F	C						F	C
			Dog 1	95.5	35.2778	17	18	19		Dog 1	100.9	38.2778	15	16	17		Dog 1	96.3	35.7222	9	17	25
			Dog 2	96.6	35.8889	11	11	14		Dog 2	101.5	38.6111	14	18	20		Dog 2	97.5	36.3889	13	14	16
			Dog 3	95.3	35.1667	15	15	17		Dog 3	102.5	39.1667	3	7	8		Dog 3	98.4	36.8889	3	3	5
			average	95.8	35.4444	14.3333	14.6667	16.6667		average	101.633	38.6852	10.6667	13.6667	15		average	97.4	36.3333	8.33333	11.3333	15.3333
			stdev	0.7	0.388889	3.05505	3.51188	2.51661		stdev	0.80829	0.44905	6.65833	5.85947	6.245		stdev	1.05357	0.585314	5.03322	7.37111	10.0167
				ACE/NONE	DEX/NONE	ACE/CONV	DEX/CONV	ACE/AVA	DEX/AVA
			Extubation	15	14.3	9.3	10.7	8.3	8.3
			Sternal	17.7	14.7	18	13.7	11.3	11.3
			Standing	19.3	16.7	22.3	15	15.7	15.3
		SD		Ace/None	Dex/None	Ace/Conv	Dex/Conv	Ace/AVACore	Dex/AVACore
			Extubation	3	3.1	6.7	6.7	3.8	5
			Sternal	2.9	3.5	11	5.9	4.7	7.4
			Standing	2.3	2.5	11.7	6.2	5.6	10
